# Supplementary material for: The Behavior of Cyclohexane as a Sparingly Soluble Solute in Polyethylene Glycol
Source: Molecules. 2026 Jul 20;31(14):2521. doi: 10.3390/molecules31142521 (PMC13414682; doi:10.3390/molecules31142521)
Supplement: Supplementary file 1 [file molecules-31-02521-s001.zip]

Archive with 1 entries (1 files):
- molecules-4439057-supplementary.pdf
